# Supplementary material for: Challenges affecting migrant healthcare workers while adjusting to new healthcare environments: a scoping review
Source: Hum Resour Health. 2024 Aug 13;22:56. doi: 10.1186/s12960-024-00941-w (PMC11323648; doi:10.1186/s12960-024-00941-w)
Supplement: Supplementary file 1 — Additional file 1: Appendix S1: Data extraction sheet. [file 12960_2024_941_MOESM1_ESM.xlsx]

## Sheet: PubMed
PMID	Title	Author	Journal	aims	Type of study	study design	Year	Participants contacted	participants responded	response rate	country of origin of migrant HCW	country immigrated to	inclusion criteria of participants	Survey content development	Questionaire topics	Type of analysis	Analysis Measures categorized	Results	Conclusions and recommendations	Limitations	Column339	Column340	Column341	Column342	Column343	Column344	Column345	Column346	Column347	Column348	Column349	Column350	Column351	Column352	Column353	Column354	Column355	Column356	Column357	Column358	Column359	Column360	Column361	Column362	Column363	Column364	Column365	Column366	Column367
37141268	The consequences of cultural difference: the international medical graduate journey in New Zealand	Mariska M. Mannes1, Davinia J. Thornley1 and Tim J. Wilkinson	Int J Med Educ.	to identify how cultural and professional values differences create challenges for IMGs practising in New Zealand and for New Zealand doctors working alongside IMGs. Another goal was to gather recommendations for an improved IMG journey, with a view to strengthening retention of IMGs	Quantitative and Qualititative	A 42-item anonymous online questionnaire (a theory-informed inductive framework34 within an interpretivist paradigm)	2023	659 practising doctors	596	0.9	Argentina (n=1), Australia (n=6), Bangladesh (n=1), Brazil (n=1), Canada (n=2), China (n=3), Czech Republic (n=1), Demark (n=1), Egypt (n=1), Fiji (n=1), France (n=1), Germany (n=9), India (n=15), Iraq (n=2), Ireland (n=8), Italy (n=1), Netherlands (n=6), Pakistan (n=2), Philippines (n=5), Poland (n=1), Romania (n=1), Russian Federation (n=2), Serbia (n=2), Sierra Leone (n=1), Singapore (n=3), So…	New Zealand	New Zealand doctors and IMGs practising in New Zealand in any health setting who had been qualified for two years or more. The MCNZ, Royal New Zealand College of General Practitioners (RNZCGP), and a District Health Board assisted in recruiting doctors	The PCVC questionnaire was designed using a bipolar scale, where opposing characteristics were placed at either end of a seven-point continuum, not unlike Hofstede's7 6-D model. Using bipolar scales minimises any bias toward agreeing with a statement, as both ends of the scale must be considered. To minimise acquiescence and response bias, the polarity of 14 of the 42 items was reversed, and the …	power distance, individualism, and high and low context communication	Reversed items from the questionnaire were recoded, and subscores were formed by adding items from each of the four value categories: power distance; individualism; context; and professional values. The mean, standard deviation and 95% confidence intervals were calculated for each subscore across all respondents	1. cultural values; 2. professional values; and 3. the impact of cultural differences for IMGs	Phase 1 – Professional and Cultural Values Continuum (PCVC) questionnaire Of the 659 practising doctors completing the online survey, 596 responses (90%) were complete, usable, and included in the analysis: 62% (n=373) were New Zealand doctors, 4% (n=25) were doctors in the NZ subgroup MQNZ and 34% (n=198) were IMGs. Calculation of the response rate to the initial survey invitation is problematic…	Results of this study expand the understanding of how professional and cultural differences create challenges for IMGs, while adding the voice of New Zealand doctors working alongside IMGs. In addition, our findings contribute to the limited literature on the experience of IMGs in New Zealand. Cultural and professional differences adversely impacted the efforts of IMGs to settle and practise in N…	Limitations of this study are that Phase 1 included a small sample. Although the purpose of the Phase 1 questionnaire was to provide a descriptor, a larger sample may have uncovered further data regarding country-specific values. The questionnaire distribution coincided with the onset of COVID-19 in New Zealand, which may have limited sample size
34524136	International Medical Graduate Resident Wellness: Examining Qualitative Data From J-1 Visa Physician Recipients	Symes HA, Boulet J, Yaghmour NA, Wallowicz T, McKinley DW.	Acad Med	to produce a comprehensive understanding of IMG wellness barriers and challenges that IMGs encounter as they transition to the United States.	Quantitative study	cross sectional design: self reported 18 selected-response questions and 3 open-ended questions voluntary online survey	2022	11504 IMG	7817	0.68	all around the globe 128 countries but mainly from Nigeria, Chad, Iran, Iraq, Libya, North Korea, Somalia, Sudan, Syria, Venezuela, and Yemen	USA	all current J-1 visa recipients in the United States in varying specialties for participation in programs of graduate medical education in 51 U.S. states and territories	The selected-response questions were derived from a longer Accreditation Council for Graduate Medical Education wellness survey that was adapted	The survey contained 18 selected-response questions and 3 open-ended questions, asked in this order: What are the biggest challenges that you have encountered as you have transitioned to the United States? How have you maintained your wellness during residency? What resources would have helped you transition to the United States?	mixed-methods approach, including both qualitative descriptions and category frequencies.	Cultural aspect Healthcare system aspect family and Friends aspect Beurocratic and organizational aspect Linguistic and communication aspect Finanicial aspect	Response rate and representation: Out of 11,504 survey recipients, 7,817 responded, resulting in a 68% response rate. This represents approximately 4% of the total IMG (International Medical Graduates) population in the United States, including practicing physicians. Partial responses: There were 2,008 partial responses to the open-ended survey questions, indicating that 74% of respondents provid…	IMG asked for clearer, more detailed online information needed for driver's licensing, credit scores, and obtaining Social Security numbers Hosting an IMG network for social support and additional information Increased psychological support, workplace training, and social events for IMG residents Sponsoring organizations and workplaces should consider and mitigate the extra challenges faced by IM…	Incomplete responses to open-ended questions. Potential misunderstanding by non-native English speakers. Study focused on J-1 visa IMG recipients, but findings may have broader implications. Exclusion of H-1B visa IMGs and U.S. citizens who studied medicine abroad. Irrelevant concerns for U.S. citizen IMGs: visa renewal, acculturation.
32772896	Investigating the Impacts of Acculturation Stress on Migrant Care Workers in Australian Residential Aged Care Facilities	Adebayo B. Nichols P. Albrecht M.A. Brijnath B. Heslop K.	Journal of Transcultural Nursing	The purpose of this study was to investigate the impacts of acculturation stress on the well-being of migrant care workers in residential aged care facilities. The research questions were as follows: Research Question 1: What are the levels of acculturation stress in RACF migrant care workers’ and how does it relate to their sociodemographic characteristics? Research Question 2: What is the state…	Quantitative study	cross-sectional national survey, This study is part of a large mixed-methods study examining migrant care workers’ knowledge of dementia, care experiences, psychosocial well-being, and working conditions in RACFs. A cross-sectional national survey of migrant care workers was conducted between March 2018 and April 2019. Findings related to the psychosocial well-being of RACF migrant care workers a…	2021	N/A	272 migrant care workers	N/A	from 46 nationalities across five continents namely Asia, Africa, Europe, North, and South America with the top five countries of birth being Nigeria (13.4%), Indian (9.4%), Filipino (7.8%), Nepal (5.6%), and China (2.8%)	Australia	RACF workers from migrant backgrounds, born overseas, aged 18 years and older, and currently employed, or having previously worked in the past 5 years in an Australian RACF were invited to participate in the survey. Care workers who were second- or third-generation migrants (i.e., Australian-born individuals with at least one parent or grandparent born overseas) were excluded from the study.	*respondents’ levels of English proficiency was assessed using self-reported English proficiency questions previously used among international students to assess their levels of English proficiency. *The Riverside Acculturation Stress Inventory (RASI) is an acculturation scale developed by Benet-Martínez and Haritatos (2005)	Sociodemographic Characteristics English Proficiency. Acculturation Stress. Depression, Anxiety, and Stress	Descriptive statistics were used to report demographic items the nonparametric Spearman’s rho (ρ) was determined to identify correlations between the selected sociodemographic and RASI subscales. Finally, a multiple linear regression analysis was conducted to determine the association between acculturation stress as the primary outcome variable and the selected sociodemographic characteristics	age, gender, occupational role in RACFs, duration in Australia, ethnicity, educational qualifications, and duration in the aged care sector, acculturation stress, highest education qualification and the levels of English proficiency	The research study examined acculturation stress measured by the RASI (Ryff's Acculturation Stress Inventory). The overall mean score was 38.4, with 38.9% of participants scoring 40 and higher out of 75. Nurses had the highest acculturation stress compared to other occupational roles. Ethnicity, occupational roles, and self-reported English proficiency were significant in relation to acculturatio…	Migrant care workers provide valuable contributions to theaged care sector, particularly in residential aged care settings.Their health and well-being should be considered as both a human right and an economic obligation for aged care management and government policy makers. The present study supports existing findings in the literature on acculturation stress among migrant care workers in the ag…	*Selection Bias: Respondents may be a group of migrants who are less stressed or have adjusted well to Australian society, leading to potential bias in the study's findings. *Nonrandom Sample: The use of purposive sampling method and nonrandom sample selection may affect the generalizability of the study, as some migrant care workers from specific ethnic groups may not be represented. *Cultural B…
31615515	Migrant physicians' entrance and advancement in the Swedish medical labour market: a cross-sectional study	Sturesson L, Öhlander M, Nilsson GH, Palmgren PJ, Stenfors T.	Hum Resour Health	*to explore how migrant physicians with a medical degree from outside EU/EEA enter and advance within the medical labour market in Sweden *to identify perceived barriers and facilitating aspects in the process.	Quantitative study	A cross-sectional study with a self-administrated questionnaire	2019	498 migrant physicians	283	0.57	Physicians with a medical degree from outside the EU/EEA or Switzerland	Sweden	participants for this study included MPs with a medical degree from outside the EU/EEA or Switzerland who enrolled in the CPP (route 2) during the 2009–2017 admission years	The questionnaire was developed following a seven-step process outlined by Artino et al: Literature review, Interviewing, Synthesising, Item development, Feedback, Cognitive interviews and pilot testing	participants’ backgrounds previous experiences entrance into the labour market interventions mandatory medical internship MMI	Descriptive statistical analysis and qualitative thematic analysis	1-Descrimination (having another ethnicity and/or religion or other belief,having a different name,having the wrong age, having the wrong gender) 2-insufficient language skills 3-Lacking work experience in swedish health sector 4-family related	Response Rate and Respondents' Demographics: The questionnaire had a 57% response rate, with 283 participants. Internal non-response bias was less than 10% on each question. Respondents' demographics showed an equal distribution regarding gender, year of birth, and frequency of obtained Swedish medical licenses among those who had begun the CPP. Respondents had resided in Sweden for an average of…	MPs can utilize personal contacts within the medical field as a form of social capital to enhance their job prospects. Developing a diverse network of contacts through initiatives like internships, spontaneous job inquiries, and social connections can be advantageous. MPs face limited networking opportunities in the medical field of a new country during their training, placing them at a disadvant…	The study only included participants from route 2, potentially limiting generalizability to route 1 participants. The study relied on self-reported data, which can be subject to bias.
31481042	The turnover intentions and intentions to leave the country of foreign-born physicians in Finland: a cross-sectional questionnaire study	Heponiemi T, Hietapakka L, Kaihlanen A, Aalto AM.	BMC Health Serv Res	*to investigate the intentions of foreign-born physicians regarding turnover and leaving the country. *to explore the potential connections between demographics, discrimination, language difficulties, perceived employment obstacles, satisfaction with living in Finland, team climate, job satisfaction, and stress related to patient care in relation to these intentions.	Quantitative study	cross-sectional questionnaire study among 371 foreign-born physicians	2019	809 foreign-born physicians.	375	0.46	Most of the respondents came from Estonia (38%) or the Russian Federation / former Soviet Union (30%)	Finland	Inclusion criteria: All the physicians born after 1944 who had completed their medical education outside of Finland and who had received a license to practice medicine in Finland Exclusion criteria: The physicians whose mother tongue was one of the two official language in Finland (Finnish or Swedish; n = 203) were excluded to rule out native Finns who had studied abroad	A questionnaire survey was conducted in the autumn of 2017 in Finland. Information was obtained from Valvira’s (the National Supervisory Authority for Welfare and Health) Terhikki central register	Background information degree or qualification details, details of main occupation, multiculturalism and cultural competence, work and work community, working in finland, living in finland, health and wellbeing	Binary logistic regression analyses	Turnover intentions Discrimination Language problems Employment barriers Satisfaction with living in Finland Team climate Job satisfaction Patient-related stress	Study Population Characteristics: The study population consisted of respondents from various backgrounds. There were slightly more female respondents than male respondents. The most common working sector was the municipal sector. A significant portion of respondents came from Estonia (38%) or the Russian Federation / former Soviet Union (30%). The mean time since obtaining a license to practice a…	The study emphasizes the significance of factors such as satisfaction with living in the destination country, addressing discrimination and employment barriers, language skills, and fostering a positive team climate to retain foreign-born physicians. It suggests implementing programs like diversity training, self-assessment tools, leadership coaching, and culturally-specific networks, along with …	Self-reported measures: The study's reliance on self-reported measures may introduce biases, such as the inflation of relationship strengths and common method variance issues. Residual confounding: Despite controlling for several variables, there may still be unaccounted confounding factors that could impact the results. Lack of causal inferences: The cross-sectional nature of the study design pr…
30239448	Predictors of Turnover Among Asian Foreign-Educated Nurses in Their 1st Year of US Employment	Geun HG, Redman RW, McCullagh MC.	J Nurs Adm	*to investigate how selected factors (ie, orientation, organizational commitment) were related to actual turnover *to identify predictive factors associated with turnover among Asian FENs in their 1st year of employment in the United States.	Quantitative study	A cross-sectional design	2018	N/A	201 Asian FEN	N/A	Mostly from Philippines, China, India, and Korea	USA	inclusion criteria includes: target population consisted of foreign RNs who had relocated to the United States from Asian countries. moreover, having completed professional nursing education in one's home country and having worked at least 1 year in a US healthcare setting	1.quality of orientation was measured using a tool that was newly developed by the investigators 2.Organizational commitment was measured using the Organizational Commitment Questionnaire, developed by Allen and Meyer 3.Social support from coworkers perceived by Asian FENs was measured with the McCain and Marklin Social Integration Scale 4.English fluency of the FENs was measured by 2 items: the …	quality of orientation Organizational commitment turnover intentions percieved general health job search behaviour social support English profieciency	Sample characteristics and explanatory variables were examined using descriptive statistics. Bivariate associations were estimated using simple logistic regression. Backward multivariable logistic regression was used. Backward stepwise regression was preferred for this exploratory analysis	hospital (or healthcare setting) orientation programs Organizational commitment Social support from coworkers English fluency Job search behaviors The perceived general health status of FENs	Participant Characteristics: Most participants in the study were female (90.5%). The mean age of the participants was 46.0 years (SD, 10.8). The majority of Foreign-Educated Nurses (FENs) were from Korea (73.6%) and the Philippines (21.9%). A significant portion of the nurses were single (51.5%), while 40% were married and lived with a spouse in the United States. A majority of the respondents co…	This study offers valuable insights into the significance of initial organizational experiences in the early careers of foreign-educated nurses (FENs). It identifies predictors and push/pull factors associated with turnover, shedding light on their relationship with early turnover. Moreover, these findings propose strategies to develop programs aimed at enhancing FEN retention from an organizatio…	Limited Generalizability: The study's sample primarily consisted of Koreans (73.6%), which may restrict the generalizability of the findings to other national groups, limiting the external validity of the study. Insufficient Magnitude for Turnover Types: The difference in response rates between turnover types (unit-level vs organization-level) was not substantial enough (17 responses) to yield st…
27381409	Passing through - reasons why migrant doctors in Ireland plan to stay, return home or migrate onwards to new destination countries	Ruairí Brugha 1, Sara McAleese 2, Pat Dicker 2, Ella Tyrrell 3, Steve Thomas 3, Charles Normand 3, Niamh Humphries 2	Hum Resour Health .	to report and assess the association between the reasons for foreign doctors to migrate to Ireland and their experiences while working and living in Ireland, as well as their migration intentions.	Quantitative study	A cross-sectional study	2016	3009 foreign doctors	366	0.12	Doctors from Pakistan constituted the highest proportion of respondents (24 %),Malaysia, the Middle East, Canada and the United States, South Africa, Nigeria, and Sudan	Ireland	all 4,965 foreign doctors registered with the Medical Council of Ireland	The questions were informed by a similar earlier study on migrant nurses and the results of the earlier qualitative phase	Outcome Variable: The main outcome variable had three values: 'remain in Ireland', 'return home', or 'migrate onwards'. Demographic Factors: age, sex, country of origin, and country of medical school training. intentions prior to arriving in Ireland, as well as their experiences while working and living in Ireland.	Multiple correspondence analyses were used to explore dependence between future intentions and categorical predictor variables. Multiple binary variables were used for multi-category independent variables. Multiple binary variables were used for multi-category independent variables. A 5 % two-tailed level of significance was used in all statistical tests and modelling.	Respondent demographics Reasons for migration to Ireland, prior years of experience, years in Ireland and migration intentions Associations of respondents’ experiences in Ireland with migration intentions	Respondent Demographics: There were 483 responses in total, with 366 complete responses included in the analysis. The overall response rate was 16%, while the effective response rate was 12%. 70% of the respondents were male, and 52% were aged 31-45 years, indicating an early to mid-career stage. Doctors from Pakistan constituted the highest proportion of respondents (24%), followed by foreign (n…	This study presents a range of patterns and factors related to foreign doctors migrating to Ireland, including their backgrounds, migration reasons, experiences in Ireland, and future intentions. The participants' choices typically fall into three categories: migrating onwards to another country, remaining in Ireland, or returning to their home country. Interestingly, nearly half of the participa…	The low response rate of 16% and an effective response rate of 12% limit the generalizability of the findings to all foreign doctors in Ireland. The sample, although comparable to non-Irish/EEA doctors registered with the Medical Council of Ireland, had some age and country of qualification discrepancies, which may introduce bias. Some doctors may not have received the survey or may not have cons…
25418010	Job satisfaction of overseas-qualified nurses working in Australian hospitals	Timilsina Bhandari KK, Xiao LD, Belan I.	Int Nurs Rev	to explore factors associated with the job satisfaction of overseas-qualified nurses working in public hospitals in South Australia and to compare whether factors associated with job satisfaction of overseas nurses from English-speaking backgrounds differed from those from non-English-speaking backgrounds.	Quantitative study	a cross-sectional survey design	2015	255 overseas-qualified nurses	151	0.6	Participants had migrated from 24 countries, with the top four donor countries being India, China, Philippines and the UK, A greater proportion (82.8%) of overseas-qualified nurses was from NESB than from ESB (17.2%)	Australia	Participants were overseas-qualified nurses working in one of five major public hospitals in South Australia, included if they had completed their initial nursing education leading to registration in their home country and had worked as a nurse for more than 1 year in a South Australian hospital	Data were collected in 2011 using an investigator-designed questionnaire named Job Satisfaction of Overseas-Qualified Nurses (JSOQN) which included demographic information, 36 items on job satisfaction and three open-ended questions relating to overseas nurses' perception of job satisfaction The researchers in the present study developed the JSOQN instrument based on questionnaires commonly used …	Job satisfaction English profieciency Interpersonal relationships Supportive work environment Salary and salary related benefits	All interval data were assessed for normal distribution using the Kolmogorov–Smirnov test. A Mann–Whitney U-test was used to examine differences in job satisfaction. Chi-square test was used to compare categorical variables across groups. Spearman's correlation was used to examine the relationship between the level of job satisfaction and factors that may influence job satisfaction. The three ope…	four factors. factor 1 – supportive work environment, factor 2 – interpersonal relationships, factor 3 – communication in English, factor 4 – salary and salary-related benefits (Appendix 2). The internal consistency reliability of the JSOQN was 0.922 (Cronbach's alpha).	The study had a 60% response rate with 151 completed questionnaires from nurses who migrated from 24 countries, with India, China, the Philippines, and the UK being the top donor countries. The majority were aged between 23 and 40 years, and 82.8% were from non-English-speaking backgrounds (NESB). Job satisfaction was generally high in both NESB and English-speaking background (ESB) nurses, with …	This study identified four factors that influenced job satisfaction in overseas-qualified nurses working in five major hospitals in South Australia. These factors along with findings from the open-ended questions provide evidence for nursing human resource planning and management when developing strategies to assist and retain nurses from NESB. Communication in English has been identified as a ma…	*Cross-sectional research design: Only provides information about job satisfaction levels at a specific point in time, lacking longitudinal data. *Convenience sampling: Findings cannot be generalized to the wider population of overseas-qualified RNs. *Self-developed scale: The JSOQN questionnaire lacks previously established psychometric properties, raising concerns about its reliability and vali…
23508947	Psychosocial stress factors and intention to leave job: differences between foreign-born and Finnish-born general practitioners	Kuusio H, Heponiemi T, Vänskä J, Aalto AM, Ruskoaho J, Elovainio M.	Scand J Public Health	*to examine whether there are differences in intention to leave between foreign-born and Finnish GPs. *to investigate the associations of potential psychosocial factors (high job demands, high job control, patient-related stress, and stresses related to teamwork) with intention to leave among GPs. *to study whether there are differences in these associations between foreign-born and Finnish GPs	Quantitative study	This study is a part of the Finnish Health Care Professionals Study. The data of the present study consisted of two parts: 1) a random sample of 7000 Finnish physicians (33% of the whole physician population). The response rate was 56% (N = 3780); and 2) of foreign-born physicians including all (N = 1292) foreign-born physicians living in Finland. Of the foreign-born physicians, 553 responded, an…	2013	1292 foreign-born physicians	553	0.43	Most of the foreign-born GPs (44%) came from the Russian Federation, and 26% came from Estonia. The group “other GPs” comprised 35 different nationalities	Finland	physician who was born and educated outside Finland, regardless of whether he/she is a foreign national or a person born abroad who now holds Finnish citizenship		Intention to leave High job demands High job control Patient-related stress Stresses related to teamwork	First, the percentages of the intention to leave between foreign-born and Finnish GPs were calculated. Second, the associations of high job demands, lack of job control, patient-related stress, and stresses related to teamwork (in separate analyses) with intention to leave among all GPs were analyzed. These analyses were conducted in two steps. In the first step, analyses were adjusted for demogr…	High job demand Job control Patient-related stress Stress related to teamwork Team climate	•Characteristics of the study sample: Two-thirds of foreign-born GPs were female, with a mean age of 42.8 years. More than half of Finnish GPs were female, with a mean age of 43.8 years. Foreign-born GPs were less likely to be specialized and more likely to have fixed-term contracts compared to Finnish GPs. No significant differences were found between foreign-born and Finnish GPs in terms of age…	There may be cultural differences in the psychosocial factors that enhance or prevent job involvement among physicians. Thus, novel thinking is needed in organizational development of GP work in order to better understand foreign born physicians’ specific needs in a target country. This study also suggests that lightening workload could help to attract more GPs, both foreign-born and Finnish, to …	*Cross-sectional design: Limits the ability to establish causality between variables. *Self-report data: May lead to inflated associations, although validated measures were used to minimize problems. *Small sample size of foreign-born physicians: Low statistical power may have affected the ability to detect significant associations. *Short survey instruments: While useful for low response rates i…
23406247	Job satisfaction among immigrant nurses in Israel and the United States of America	M Itzhaki 1, E Ea, M Ehrenfeld, J J Fitzpatrick	Cultur Divers Ethnic Minor Psychol	The aims of the current study are to determine (a) the perceived importance of job satisfaction components, (b) the level of job satisfaction components, and (c) the effects of socio-demographic variables for predicting perception of job satisfaction among FSU RNs in Israel vs. Filipino RNs in the USA.	Quantitative study	A cross-sectional design	2012		71 FSU RNs and 96 Filipino RNs participated	82% of the FSU sample and 70% of the Filipino sample	phillipiinnes and former soviet union	USA and Israel	RNs and at least 18 years old. To be included in the FSU sample, participants were required to either have an academic degree in nursing or are currently studying towards an academic degree in nursing. To be included in the Filipino sample, participants were required be licensed to practice as an RN in the USA and have obtained an entry-level nursing education in the Philippines. Job satisfaction…	Job satisfaction was assessed using the Index ofWork Satisfaction Scale (IWS), Part A of the IWS consists of a 15-item forced choice, paired comparison instrument that measures respondents’ perception of the degree of importance of six job satisfaction variables: pay, autonomy, task requirements, organizational policies, interaction with other nurses or physicians, and professional status. Part B…		Descriptive methods were used to examine sample characteristics. Spearman, chi-square correlations and t-test were used to analyse the research data. Statistical significance was set at P < 0.05.	Demographic characteristics of FSU RNs and Filipino RNs Perceived importance of job satisfaction components among FSU RNs and Filipino RNs	Demographic Characteristics of FSU RNs: Age range: 23 to 47 years, mean age of 30.92 years. Majority female (81.7%) and worked full-time (57.7%). Education: 52.1% in the final semester of a baccalaureate degree, 39.4% already obtained a baccalaureate degree in nursing. Average length of residence in Israel: 16.7 years. Average length of nursing practice in Israel: 6.2 years. Majority arrived in I…	This study examines the job satisfaction levels among FSU RNs in Israel and Filipino RNs in the USA. The findings reveal significant differences between certain demographic variables and components of job satisfaction for both groups. As FSU RNs and Filipino RNs comprise a significant portion of the immigrant nursing workforce in their respective host countries, it is crucial to explore ways to e…	*Convenience Sample: The use of a convenience sample may limit the generalizability of the findings, as it might not represent all FSU immigrant RNs in Israel and all Filipino immigrant RNs in different geographical regions of the USA. *Limited Representation: The study's sample consisted of FSU RNs from a single university in central Israel and Filipino RNs attending a single convention. This la…
22851023	Preparing international medical graduates for psychiatry residency: a multi-site needs assessment	Sanjeev Sockalingam 1, Raed Hawa, Mazin Al-Battran, Susan E Abbey, Ari Zaretsky	Acad Psychiatry	to determine the needs of IMGs transitioning into five Canadian psychiatry resi_x0002_dency programs. Our needs-assessment was used to inform topic areas for an IMG-specific preparatory program to facilitate their adaptation into residency Prpgrams.	Quantitative study	A cross-sectional survey design	2012	43 IMGs	32 psychiatry IMGs	0.72	Middle East (34%), Asia (22%), Europe (25%), Oceania (3%), and the Americas (16%)	canada	All postgraduate Year-2 (PGY2) to PGY5 psychiatry residents at five Canadian psychiatry residency programs: University of Tor_x0002_onto, University of Western Ontario, University of Manitoba, Queens University, and Memorial University. PGY1 psychiatry residents were excluded from the study because of their limited and varied exposure to psychiatry training (2–3 months) in their introductory resi…	The study questionnaire consisted of 15 questions, divided into sections assessing respondents’ perceived diffi_x0002_culties with transitioning into psychiatry residency as an IMG, respondents’ specific educational needs, and demo_x0002_graphic data. The survey content was based on published data on the challenges and needs of IMGs trainees across the fields of medicine. Furthermore, we solicite…	The final survey questionnaire included a question utilizing a 5-point Likert scale to determine the level of difficulty IMGs faced coping with various areas as they transitioned into psychiatry residency (1: very difficult; 5: very easy). Using a 3-point Likert scale (1: not important; 3: very important), IMG respondents were also asked to rate the importance of 10 different topic areas to be in…	Data were analyzed with SPSS 17.0 software, and we used descriptive statistics. Furthermore, we hypothesized that the length of time respondents were living in Canada before starting residency and the proportion who spoke English as a first language would influence respondents’ perceived ability to cope with various aspects of transitioning into residency. We converted “time living in Canada” int…	Understanding the Canadian healthcare system 51% Working within teams in the hospital setting 19% Medical documentation 50% Knowledge of internal medicine 25% Knowledge of evidence-based medicine/mental health 50% Social adjustment to living in Canada 34% Balancing one’s personal and professional life 47% Language barriers 34%	• Survey Participants: o 32 psychiatry IMGs completed the web-based questionnaire. o Response rate: 74%. o Gender distribution: 41% men. o First language: 31% indicated English as their first language. o Regions of medical training: Middle East (34%), Asia (22%), Europe (25%), Oceania (3%), Americas (16%). o Length of stay in Canada: Nearly 66% for more than 12 months. o Family members living in …	In summary, our study findings are the first Canadian psychiatry needs-assessment pertaining to IMG-specific training needs during the transition into residency training.The needs-assessment results will be used to develop an IMG-specific orientation curriculum, which will supplement orientation programs offered for all medical and surgical disciplines at the University of Toronto. Based upon our…	*Participants were from five select psychiatry residency programs in Canada, potentially limiting the generalizability to a national IMG sample. *The absence of a French-speaking residency program could overlook challenges specific to French-speaking IMGs in Canada. *The small sample size (32 IMG trainees) would have benefitted from a comparison non-IMG group for a more robust analysis. *The reli…
19493146	Migrant nurses' perceptions and attitudes of integration into the perioperative setting	Cummins T.	J Adv Nurs	The aim of this study is to examine and measure migrant nurses’ attitudes and perceptions of integration into the perioperative setting.	Quantitative study	A descriptive design was employed to capture the migrant nurses’ attitudes and perceptions of integration to the Irish perioperative setting. A quantitative method was included to collect measurable data about the extent of any integration difficulties. Data were collected over a 2-month period in 2007 using an anonymous 34-item questionnaire constructed following a review of the literature. The …	2009	220 migrant nurses	113	0.52	The study participants were predominantly female and of Asian origin	Ireland	The inclusion criteria specified that nurses were eligible to be included if they had trained outside Ireland, were registered with An Bord Altranais (the Irish regulatory body) and had been working in the perioperative setting in four chosen hospitals in Ireland for 6 months or more.	Data were collected over a 2-month period in 2007 using an anonymous 34-item questionnaire constructed following a review of the literature	*communication, assertiveness and nurses’ role in relation to delegation *Work practices, the accessibility of policies and procedures and the time and level of support received *host nurses’ understanding and consideration of their cultural needs	The questionnaire was analysed using the Statistical Package for Social Sciences (spss) version 14. Data collected in this study were at nominal and ordinal levels. The qualitative data obtained from the open-ended items were analysed using a thematic approach to add depth to the quantitative results.	Ease of assertiveness towards nursing colleagues Ease of assertiveness towards medical colleagues Ease of assertiveness towards ancillary staff Ease of delegation to nursing colleagues Ease of delegation to ancillary staff	The study participants were predominantly female and of Asian origin, ranging in age from 20 to 60 years. The majority had over 10 years’ experience and over half were educated to bachelor’s degree level, with a small percentage having a qualification in perioperative nursing. Communication/assertiveness/delegation and cultural issues: Some difficulties in communication were reported, particularl…	In conclusion, issues persist around communication, assertiveness, delegation and culture in the clinical setting. Migrant nurses appear to find communicating with ancillary staff challenging; therefore further studies need to be undertaken to investigate the reasons. In addition, the use of a comparator group of host nurses should be included to investigate the extent to which the issues raised …	*Quantitative method used, limiting the descriptive nature of the study. *Findings cannot be generalized beyond perioperative nurses in the four urban hospitals studied. *Lack of a comparator group of host nurses hinders a comprehensive comparison of issues faced by new perioperative nurses. *The research instrument used is new, potentially affecting the validity and reliability of the study's re…
18759968	International medical graduates (IMGs) needs assessment study: comparison between current IMG trainees and program directors	Rachelle Zulla,2 Mark Otto Baerlocher,1 and Sarita Verma	BMC Med Educ	The purpose of this study was to explore the challenges IMGs encounter from the perspective of trainees and their Program Directors.	Quantitative study	A cross-sectional design	2008	118 IMG	87	0.74		canada	In the 2005 – 2006 academic year, a total of 118 IMGs were enrolled in all residency programs at the University of Toronto, as identified through the Postgraduate Medical Education registration database. IMGs were defined as individuals (regardless of citizenship status and source of funding) who obtained their medical degree outside of Canada at an accredited medical school, and training in a re…	Separate surveys were created for IMGs and Program Directors using iterative input from an expert panel of three faculty members. These individuals have worked with IMGs over the past four years with particular emphasis on mentoring, teaching and developing remediation plans. Ten common issues were posed to both groups and covered the following three topics: Clinical Knowledge and Skills (3), Com…	Clinical Knowledge and Skills (3), Communication and Working Relations (4), and Macro Issues (3)	Frequencies for all eleven close-ended questions were calculated, as well as the mean rating for each of the 10 Likert-scale questions.	Knowledge and skills, Communication and working relationships, Macro issues	Response Rates: IMGs: 74% (87 out of 118). Program Directors: 62% (45 out of 73). Mean Scores of Challenges Faced by IMGs (from IMGs and Program Directors' perspectives): Knowledge and Skills: Basic Clinical Skills: IMGs - 2.78 (SD: 1.195), Program Directors - 4.28 (SD: 1.007). Specialty-specific Clinical Knowledge: IMGs - 3.28 (SD: 1.227), Program Directors - 3.37 (SD: 1.176). Specialty-specific…	Among the IMGs and Program Directors surveyed at our medical school, the majority agreed that an orientation program for all IMGs is required before starting a residency program. Such a program is currently provided for IMGs in the Faculty of Medicine and is reported to be insufficient (Childs and Herbert, Assessing IMG Performance at Ontario Medical Schools 2002–06 Final Report, December 2007). …	*The survey instrument only has face validity, limiting the robustness of the findings. *The study is exploratory, and participants were restricted in ranking pre-selected choices, potentially missing specific experiences. *Focus groups with IMGs may be necessary to expand on their experiences and uncover additional insights. *Qualitative methods should be used to explore Program Directors' perce…
15203520	Communication skills, cultural challenges and individual support: challenges of international medical graduates in a Canadian healthcare environment	Hall P, Keely E, Dojeiji S, Byszewski A, Marks M.	Med Teach	This paper discusses the results of a detailed needs assessment designed to assess the communication skill needs of IMGs starting a PEAP. Particularattention was paid to the skills they need to acquire to be successful in the Canadian healthcare system.	Quantitative study and Qualititaive	Survey of IMG residents by mailed questionnaire.The survey questions were designed to further probe the perceivedneeds of IMGs related to communication skill	2004	30	12	0.4	Over 70% of the participating IMGs were fromSaudi Arabia, the others coming from Libya, United ArabEmirates and Ireland	canada	The University of Ottawa has two groups of IMGs thatparticipate in residency training programmes. The first group is funded by the Ontario Ministry of Health’s (MOH)re-entry programme. They are typically landed immigrantsor Canadian citizens who completed medical school outsideCanada or the United States. These residents have resided in Ontario for extended periods of time, often working in many …	The questionswere based on the results of all the components of theneeds assessment. Respondents were asked to rate theimportance of the issues that had been identified, using afive-point Likert scale		Descriptive statistical analysis and qualitative thematic analysis	Language and specific skills Culture-related issues System issues Teamwork Canadian healthcare system Patient and family expectations Culture and religion Support issues	Summary of Study Participants: Total participants: 30 individuals IMGs in Focus Group/Interviews: 4 (3 men, 1 woman) IMGs who returned surveys: 12 (10 men, 2 women) Geographic distribution of IMGs: Over 70% from Saudi Arabia, others from Libya, United Arab Emirates, and Ireland Training levels of participating IMGs: Residents at all levels (PGY1-5 and Fellows) Program directors interviewed: 3 Soc…	In conclusion, we were able to identify consensus on manyimportant issues affecting externally funded residents arriving for postgraduate training in Canada. Educational prioritiesfor a communications programme identified through thisneeds assessment include:(1) English-language skills, oral and written;(2) how to get things done in the hospital/healthcare system,including understanding the roles…	Only a minimum number of IMGs (16/119 or 13%)participated in the study, but their contributions offer asignificant input to our understanding of their needs.Attempts to repeat the survey to increase the response ratewere thwarted by the terrorist events of September 2001.The literature review failed to identify other studies thatsystematically assessed the needs of this group of trainees.This stu…
[truncated: 5,000 more columns]

## Sheet: deleted
Column1	Column2	Column3	Column4	Column5	Column6	Column7	Column8	Column9	Column10	Column11	Column12	Column13	Column14	Column15	Column16	Column17	Column18	Column19	Column20	Column21
29879955	Foreign-born physicians' perceptions of discrimination and stress in Finland: a cross-sectional questionnaire study	Heponiemi T, Hietapakka L, Lehtoaro S, Aalto AM.	BMC Health Serv Res	to examine how gender, age, employment sector, country of birth, years from getting a practicing license in Finland, language problems, cross-cultural training, cross-cultural empathy, team climate and skill discretion were associated with foreign-born physicians’ experiences of discrimination (coming from management, colleagues and patients), patient-related stress and integration-related stress…	Quantitative study	A questionnaire survey was conducted in the autumn of 2017 in Finland. Valvira (National Supervisory Authority for Welfare and Health) delivered the data from the Terhikki central register, which contains information on Finnish health care professionals. The sample included all physicians who were born after 1944, had completed their medical education outside of Finland and who had received a lic…	2018	809 physicians	375 foreign-born physicians (46%)		Most of the respondents came from Estonia (38%) or the Russian Federation / former Soviet Union (30%)	Finland				The effects of independent variables on patient-related stress and integration-related stress were examined with the analyses of covariance (in separate analyses). The analyses were conducted in one step, including the effects of gender, age, employment sector, country of birth, years from getting a practicing license, language problems, multicultural training, cross-cultural empathy, team climat…	Discrimination Patient-related stress Integration-related stress Language problems Cross-cultural training Cross-cultural empathy Team climate Skill discretion	Discrimination from patients and their relatives was the most common source of discrimination, whereas discrimination coming from superiors and management was the least often experienced source of discrimination. The mean time elapsed since getting a license to practice a profession in Finland was five years. The results of the analyses of covariance for patient-related stress showed that gender,…	The present study showed the importance of good team climate, cross-cultural empathy and patience, skill discretion and language skills for the proper integration of foreign-born health care employees into the workplace. Maintaining a good team climate in cross-cultural working teams and giving foreign-born employees possibilities to use their skills may be a challenge and may require constant ef…	The present study relied on self-reported measures, which may lead to problems associated with an inflation of the strengths of relationships and with the common method variance. To minimize problems with self-reports, we used measures that showed good reliability. However, self-rated measures may be biased, for example, patient-related stress may be influenced by respondents’ experiences of disc…
27093183	Turnover and Associated Factors in Asian Foreign-Educated Nurses	Geun HG, Redman RW, McCullagh MC.	J Nurs Adm	(1) describe the gap between expected and perceived organizational experiences among Asian foreign-educated nurses (FENs) in the United States (2) to examine factors associated with turnover in their 1st year of employment.	Quantitative study	An exploratory cross-sectional study design was used. On the basis of literature considering the current de_x0002_mographic composition of Asian FENs in the US,194 Asian-American nurses_ organizations were invited to participate in the survey; 2 organizations accepted. The target population consisted of FENs (RNs) who had relocated to the US from Asian countries. Further inclusion criteria includ…	2016		201 Asian FEN		Over half of the FENs were from Korea (n = 148), whereas 44 were from the Philippines, followed by India, Taiwan, and China (n = 4, 3, and 2, respectively	USA				Percentages were used to examine characteristics of the study population overall and by outcome (turnover). Pearson product-moment correlation was used to evaluate linear relationships among the 3 independent variables. In further analyses, simple and multiple logistic regressions (manual backward selection) were used to identify factors associated with turnover. Statistical Package for the Socia…	Questionnaires included measures of demographics, career expectations, experiences, and turnover. The FENs_ expectations and experiences were measured using the Expectations and Experiences Measures (EEM) as modified by Irving and Meyer.20,21 The EEM consists of 3 subscales: (1) comfort (5 items) (ie, the degree to which FENs expect to experience com_x0002_fortable working conditions), (2) reward…	First, simple logistic regression analyses were done to estimate the bivariate associations between each gap subscale and both types of turnovers. The odds of both types of turnover (unit level and organization level) increased with increasing gap between expec_x0002_tations and experiences related to responsibilities (unit level: odds ratio [OR], 1.05; 95% confidence interval [CI], 1.00-1.09; P …	This study provides a number of insights into the role of the gap between premigratory expectations and postmigratory employment experiences in the early careers of the FENs in this sample. First, identification of the 3 distinct subscales of gap provided the opportunity to explore how they were related to individual and organization-related vari_x0002_ables and turnover. Second, these findings s…	There were a number of limitations associated with this study. First, because of the cross-sectional nature of the study, we were not able to make any cause-effect claims about relationships. In addition, it is quite likely that the recollections of premigratory expectations were influenced by postmigratory ex_x0002_periences and filtered even more by recent experi_x0002_ences and conditions.21,2…
25318037	A framework for understanding international medical graduate challenges during transition into fellowship programs	Sockalingam S, Khan A, Tan A, Hawa R, Abbey S, Jackson T, Zaretsky A, Okrainec A.	Teach Learn Med	to determine IMG fellow training needs during the transition into fellowship training programs in Psychiatry and Surgery • What are the perceived needs for nonimmigrant IMG fellows transitioning into focused fellow training ex_x0002_periences? • What do IMG fellow supervisors feel are the perceived transition needs for nonimmigrant IMG fellows? • Are there any differences in IMG fellow transition…	quantitative study and Qualititaive	questionnaire was an online instrument based upon a previously published IMG needs assessment surveys.5,6 The study questionnaire was administered to IMG fellows and supervisors during the first 2 months of IMG fellowship in 2011. An e-mail invitation with a link to the survey was sent to fellows and supervisors and was followed by two reminder e-mails. The questionnaire assessed demographic data…	2014	46 IMG fellows .	35	0.69	During the study period, 30 (65%) of IMG fellows eligible for this study were male and 24 were in surgery fellowship programs (52%). The most represented regions of medical training for IMG fellows in the total sample were as follows: the Middle East = 19 (41%), Europe = 8 (17%), Central/South America = 7 (15%), United States = 5 (11%), and Asia = 5 (11%). IMG fellows originated from the followin…	canada	IMG fellows were immigrant fellows seeking specialized clinical training in Canada in surgery or psychiatry. At the time of this study, IMG fellows in surgery and psychiatry were enrolled in fellowships that were recognized by the respective university departments as formal clinical fellowship programs. The IMG fellowships could range from 1 to 2 years in duration. No formal IMG orientation progr…			all survey data were analyzed using SPSS 20.0. Percentages were reported for categorical variables and means and standard deviations for continuous variables	Balancing Professional and Personal Life Social Adjustment Isolation From Family Communication With the Interprofessional Team Communication With Patients Canadian Language and Slang Canadian Healthcare System Local Hospital System and Structure Using Evidence-Based Medicine Medical Documentation Specialty Specific Clinical Skills	able 2 summarizes IMG fellows’ and supervisors’ perceivedIMG challenges experienced during adaptation to fellowship. IMG fellows reported the greatest difficulty with adapting to the medical documentation, followed by the hospital system, bal_x0002_ancing one’s professional and personal life, isolation from fam_x0002_ily, the healthcare system, communication with teams, social adjustment, languag…	In Phase 1 of the study, supervisors compared to IMG fellows reported higher perceived difficulty for IMGs on eight of the 10 challenge domains. This finding builds on previously published results involving 1st-year IMG residents and residency program directors.5 In this study by Zulla and colleagues,5 program di_x0002_rectors reported significantly higher perceived challenges for foreign trained…	Given the paucity of published resources focused on IMG fellowship adaptation, the results and conclusions of the study may reflect but not fully represent the needs of all IMG fel_x0002_lows in fellowship programs, as the experiences IMG fellows in other locales may differ from our setting. The impact of social isolation on IMG fellows’ adaptation may differ based on the training city and its cu…
25103861	Inflows of foreign-born physicians and their access to employment and work experiences in health care in Finland: qualitative and quantitative study	Kuusio H, Lämsä R, Aalto AM, Manderbacka K, Keskimäki I, Elovainio M.	Hum Resour Health	i) to examine, based on register information, the numbers of foreign-born physicians migrating to Finland and their employment sector ii) to examine, based on qualitative interviews, the foreign-born GPs’ experiences of accessing employment and work in primary health care in Finland iii) to compare experiences of the psychosocial workplace environment among foreign-born physicians working in vari…	quantitative study and Qualititaive	Three different data sets were used for this study to answer the study question above. The study questions are linked to the data sources so that the register data answers the first study question, qualitative data answers the second, and the survey questionnaire answers the third.	2014	1297	553 (42%)	0.42	Most of the foreign-born GPs came from the Russian Federation, while other physicians, such as those working in hospitals or in private sectors, came from Estonia or other countries	Finland				qualitative content analysis as the analysis method for the theme interviews. The analysis proceeded inductively from smaller categories to major categories. The data were coded using Atlas.ti software. After several readings, the data were classified independently by three of the authors (HK, RL, KM) into 81 sub-categories. The results were compared, discrepancies discussed, and data merged into…	High job demand Job control Patient-related stress Stress related to teamwork Team climate	Foreign-born public physicians (GPs and medical specialists) experienced higher job demand in comparison to foreign-born private physicians (Table 2). Private physicians experienced higher job control in comparison to medical specialists. Foreign-born GPs’ experienced more patient-related stress in comparison to foreign-born medical specialists and private physicians. Foreign-born public sector p…	While the number of foreign-born physicians has increased rapidly since the year 2000 in Finland, the licensing process was experienced to be exclusive and particularly unfair by foreign-born physicians trained outside of EU/EEA. Most foreign-born physicians seemed to work in specialized medical care which was followed by primary care. Those working in primary care seemed to experience similar pr…	In this study, we have only been able to catch the licensed foreign-born physicians who live in Finland, and thus lack information on temporary workers and on physicians who live in Finland but have not been licensed there. Our results regarding the licensing process, therefore, reflect only the experiences of those who had passed through the process or were still involved with it. The interviews…

## Sheet: Embase
PUI	Title	Author	Journal	aims	Publication Year	publication type	Embase Link	Full text link	study design	study type	recepients contacted	recepients responded	response rate	country of origin	country immigrated to	inclusion and exclusion criteria	Survey content development	Questionaire topics	Type of analysis	Analysis Measures categorized	Results	Conclusion	Limitations
L636341950	New to the NHS	Atta H. Salama M.		To explore the challenges that face IMGs doctors	2021	Conference Abstract	https://www.embase.com/search/results?subaction=viewrecord&id=L636341950&from=export	http://dx.doi.org/10.1136/archdischild-2021-rcpch.545
L632579445	Investigating the Impacts of Acculturation Stress on Migrant Care Workers in Australian Residential Aged Care Facilities	Adebayo B. Nichols P. Albrecht M.A. Brijnath B. Heslop K.	Journal of Transcultural Nursing	The purpose of this study was to investigate the impacts of acculturation stress on the well-being of migrant care workers in residential aged care facilities. The research questions were as follows: Research Question 1: What are the levels of acculturation stress in RACF migrant care workers’ and how does it relate to their sociodemographic characteristics? Research Question 2: What is the state…	2021	Article	https://www.embase.com/search/results?subaction=viewrecord&id=L632579445&from=export	http://dx.doi.org/10.1177/1043659620947810	cross-sectional national survey	Quantitative study, This study is part of a large mixed-methods study examining migrant care workers’ knowledge of dementia, care experiences, psychosocial well-being, and working conditions in RACFs. A cross-sectional national survey of migrant care workers was conducted between March 2018 and April 2019. Findings related to the psychosocial well-being of RACF migrant care workers are reported i…	N/A	272 migrant care workers	N/A	Respondents were from 46 nationalities across five continents namely Asia, Africa, Europe, North, and South America with the top five countries of birth being Nigeria (13.4%), Indian (9.4%), Filipino (7.8%), Nepal (5.6%), and China (2.8%)	Australia	RACF workers from migrant backgrounds, born overseas, aged 18 years and older, and currently employed, or having previously worked in the past 5 years in an Australian RACF were invited to participate in the survey. Care workers who were second- or third-generation migrants (i.e., Australian-born individuals with at least one parent or grandparent born overseas) were excluded from the study.	*respondents’ levels of English proficiency was assessed using self-reported English proficiency questions previously used among international students to assess their levels of English proficiency. *The Riverside Acculturation Stress Inventory (RASI) is an acculturation scale developed by Benet-Martínez and Haritatos (2005)	Sociodemographic Characteristics English Proficiency. Acculturation Stress. Depression, Anxiety, and Stress	Descriptive statistics were used to report demographic items the nonparametric Spearman’s rho (ρ) was determined to identify correlations between the selected sociodemographic and RASI subscales. Finally, a multiple linear regression analysis was conducted to determine the association between acculturation stress as the primary outcome variable and the selected sociodemographic characteristics	age, gender, occupational role in RACFs, duration in Australia, ethnicity, educational qualifications, and duration in the aged care sector, acculturation stress, highest education qualification and the levels of English proficiency	The research study examined acculturation stress measured by the RASI (Ryff's Acculturation Stress Inventory). The overall mean score was 38.4, with 38.9% of participants scoring 40 and higher out of 75. Nurses had the highest acculturation stress compared to other occupational roles. Ethnicity, occupational roles, and self-reported English proficiency were significant in relation to acculturatio…	Migrant care workers provide valuable contributions to theaged care sector, particularly in residential aged care settings.Their health and well-being should be considered as both a human right and an economic obligation for aged care management and government policy makers. The present study supports existing findings in the literature on acculturation stress among migrant care workers in the ag…	*Selection Bias: Respondents may be a group of migrants who are less stressed or have adjusted well to Australian society, leading to potential bias in the study's findings. *Nonrandom Sample: The use of purposive sampling method and nonrandom sample selection may affect the generalizability of the study, as some migrant care workers from specific ethnic groups may not be represented. *Cultural B…
L633955642	Journey of a thousand miles” challenges encountered by international medical graduates and comparative problems faced by American graduates during internal medicine residency training at a community hospital in Illinois	Pethe G.			2020	Conference Abstract	https://www.embase.com/search/results?subaction=viewrecord&id=L633955642&from=export	http://dx.doi.org/10.1007/s11606-020-05890-3
L620926147	Developing a strategy to improve the integration of international medical graduates into the great ormond street hospital for children	Dimitriades K. Parish E.J. Poison J. Clarke V. Hemingway C.Sharma S.			2017	Conference Abstract	https://www.embase.com/search/results?subaction=viewrecord&id=L620926147&from=export	http://dx.doi.org/10.1136/archdischild-2017-084620.61
L71796836	Factors contributing to acculturation of migrant nurses in Singapore-a cross-sectional survey	Goh Y.S. Chan M.F. Chan S.W.C.			2013	Conference Abstract	https://www.embase.com/search/results?subaction=viewrecord&id=L71796836&from=export
