# Supplementary material for: Challenges affecting migrant healthcare workers while adjusting to new healthcare environments: a scoping review
Source: Hum Resour Health. 2024 Aug 13;22:56. doi: 10.1186/s12960-024-00941-w (PMC11323648; doi:10.1186/s12960-024-00941-w)
Supplement: Supplementary file 2 — Additional file 2: Appendix S2: Quality assessment sheet. [file 12960_2024_941_MOESM2_ESM.xlsx]

## Sheet: Sheet1
AXIS							37141268	34524136	32772896	31615515	31481042	30239448	27381409	25418010	23508947	23406247	22851023	19493146	18759968	15203520
	Appraisal tool for Cross-Sectional Studies (AXIS)		Yes	No	N/A
Introduction	1	Were the aims/objectives of the study clear?	1	0	X		1	1	1	1	1	1	1	1	1	1	1	1	1	1
Methods	2	Was the study design appropriate for the stated aim(s)?	1	0	X		1	1	1	1	1	1	1	1	1	1	1	1	0	1
	3	Was the sample size justified?	1	0	X		1	0	0	1	1	0	1	1	0	1	0	0	0	0
	4	Was the target/reference population clearly defined? (Is it clear who the research was about?)	1	0	X		1	1	1	1	1	1	1	1	1	1	1	1	1	0
	5	Was the sample frame taken from an appropriate population base so that it closely represented the target/reference population under investigation?	1	0	X		1	1	0	1	1	1	1	0	1	0	0	0	1	1
	6	Was the selection process likely to select subjects/participants that were representative of the target/reference population under investigation? inclusion or exclusion criteria	1	0	X		1	0	1	1	1	1	0	1	1	1	1	1	1	0
	7	Were measures undertaken to address and categorise non-responders?	1	0	X		0	0	0	1	0	0	1	0	0	0	0	0	0	0
	8	Were the risk factor and outcome variables measured appropriate to the aims of the study? (Validity)	1	0	X		1	1	1	1	1	1	1	1	1	1	1	1	0	1
	9	Were the risk factor and outcome variables measured correctly using instruments/measurements that had been trialled, piloted or published previously? (Reliability)	1	0	X		1	1	1	1	1	0	1	1	1	1	1	1	1	0
	10	Is it clear what was used to determined statistical significance and/or precision estimates? (e.g. p-values, confidence intervals)	1	0	X		1	0	1	0	1	1	1	1	1	1	1	0	0	0
	11	Were the methods (including statistical methods) sufficiently described to enable them to be repeated?	1	0	X		1	1	1	1	1	1	1	1	1	1	1	1	0	1
Results	12	Were the basic data adequately described?	1	0	X		1	1	1	1	1	1	1	1	1	1	0	1	0	1
	13	Does the response rate raise concerns about non-response bias?	1	0	X		1	1	1	1	1	0	0	1	1	1	1	1	1	0
	14	If appropriate, was information about non-responders described?	1	0	X		0	0	1	0	0	0	1	0	0	0	0	0	0	0
	15	Were the results internally consistent?	1	0	X		1	1	1	1	1	1	1	1	1	1	1	1	1	0
	16	Were the results presented for all the analyses described in the methods?	1	0	X		1	1	1	1	1	1	1	1	1	1	1	1	0	1
Discussion	17	Were the authors' discussions and conclusions justified by the results? (AIM,Non/response, Confounding, non-significant results)	1	0	X		1	0	1	0	1	0	1	1	1	1	1	1	1	1
	18	Were the limitations of the study discussed?	1	0	X		1	1	1	1	1	1	1	1	1	1	1	0	1	0
Other	19	Were there any funding sources or conflicts of interest that may affect the authors’ interpretation of the results?	1	0	X		1	0	1	1	1	0	0	1	0	1	1	1	1	0
	20	Was ethical approval or consent of participants attained?	1	0	X		1	1	1	1	1	1	1	1	1	1	1	1	1	1
							18	13	17	17	18	13	17	17	16	17	15	14	11	9

## Sheet: Sheet2
29879955	27093183	25103861	25318037
1	1	1
1	1	1
1	0	0
1	1	1
1	1	0
1	1	0
0	0	0
1	1	1
1	0	1
1	1	1
1	1	1
1	1	1
1	0	0
0	0	0
1	1	0
1	1	1
1	0	1
1	1	0
1	0	0
1	1	1
18	13	11	0
